# Supplementary material for: Synovial Fibroblast Extracellular Vesicles Induce Inflammation via Delivering miR-21-5p in Osteoarthritis
Source: Cells. 2025 Mar 31;14(7):519. doi: 10.3390/cells14070519 (PMC11989074; doi:10.3390/cells14070519)
Supplement: Supplementary file 1 [file cells-14-00519-s001.zip]

Archive with 3 entries (2 files):
- Supplementary_Tables/
- Supplementary_Tables/Supplementary_Table_1.xlsx
- Supplementary_Tables/Supplementary_Table_2.xlsx
