# Supplementary material for: Synovial Fibroblast Extracellular Vesicles Induce Inflammation via Delivering miR-21-5p in Osteoarthritis
Source: Cells. 2025 Mar 31;14(7):519. doi: 10.3390/cells14070519 (PMC11989074; doi:10.3390/cells14070519)
Supplement: Supplementary file 1 [file cells-14-00519-s001.zip › Supplementary_Tables/Supplementary_Table_1.xlsx]

## Sheet: Φύλλο1
SystematicName	Average_Intensity
hsa-miR-8069	11.3219
hsa-miR-6089	8.2982
hsa-miR-7977	8.07939
hsa-miR-21-5p	7.5797
hsa-miR-5100	7.56811
hsa-miR-1246	7.55394
hsa-miR-6087	7.14033
hsa-miR-7975	7.12516
hsa-miR-4459	7.11925
hsa-miR-22-3p	6.86258
hsa-miR-6090	6.76339
hsa-miR-4516	6.65679
hsa-miR-6869-5p	6.54764
hsa-miR-451a	6.25472
hsa-miR-1268a	6.24539
hsa-miR-638	6.20534
hsa-miR-4281	6.13047
hsa-miR-3960	6.12712
hsa-miR-4286	5.91692
hsa-miR-16-5p	5.90678
hsa-miR-1290	5.88919
hsa-miR-7641	5.88906
hsa-miR-2861	5.87722
hsa-miR-7110-5p	5.74144
hsa-miR-1273g-3p	5.73746
hsa-miR-19-5p	5.73178
hsa-miR-6510-5p	5.72626
hsa-miR-2392	5.71983
hsa-miR-7704	5.69523
hsa-miR-6864-3p	5.67875
hsa-miR-548ay-5p	5.66582
hsa-miR-5585-3p	5.65583
hsa-miR-6088	5.63966
hsa-miR-550b-3p	5.62191
hsa-miR-6125	5.60393
hsa-miR-3164	5.54862
hsa-miR-101-3p	5.53988
hsa-miR-3615	5.51354
hsa-miR-197-5p	5.47513
hsa-miR-4676-5p	5.43326
hsa-miR-3663-5p	5.42679
hsa-miR-4701-5p	5.38014
hsa-miR-8084	5.37302
hsa-miR-508-3p	5.3528
hsa-miR-497-3p	5.34806
hsa-miR-508-5p	5.3128
hsa-miR-574-5p	5.29193
hsa-miR-320b	5.27386
hsa-miR-6721-5p	5.27099
hsa-miR-4772-3p	5.24191
hsa-miR-642a-3p	5.22303
hsa-miR-6769a-5p	5.22135
hsa-miR-6786-3p	5.19084
hsa-miR-3656	5.18852
hsa-miR-5787	5.18501
hsa-miR-4756-3p	5.16535
hsa-miR-940	5.12448
hsa-miR-122-3p	5.1009
hsa-miR-7107-5p	5.08431
hsa-miR-4300	5.07084
hsa-miR-7847-3p	5.03619
hsa-miR-33b-3p	5.03174
hsa-miR-26a-5p	5.0297
hsa-miR-4687-3p	5.02768
hsa-miR-6716-3p	5.00441
hsa-miR-4662b	5.00018
hsa-miR-7150	4.95584
hsa-miR-4665-3p	4.91948
hsa-miR-6737-5p	4.91606
hsa-miR-5703	4.88466
hsa-miR-24-1-5p	4.86109
hsa-miR-630	4.85449
hsa-miR-5690	4.84929
hsa-miR-6891-5p	4.84921
hsa-miR-4515	4.84483
hsa-miR-1250-3p	4.83383
hsa-miR-3679-5p	4.82938
hsa-miR-1193	4.82619
hsa-let-7b-5p	4.80461
hsa-miR-4488	4.79796
hsa-miR-4709-3p	4.78617
hsa-miR-6800-5p	4.75848
hsa-miR-6070	4.74921
hsa-miR-320e	4.73402
hsa-miR-29a-3p	4.73242
hsa-miR-6792-3p	4.73164
hsa-miR-1281	4.72959
hsa-miR-6879-5p	4.69599
hsa-miR-518c-5p	4.66839
hsa-miR-4530	4.66226
hsa-miR-6127	4.65965
hsa-let-7f-5p	4.63442
hsa-miR-4455	4.62169
hsa-miR-5583-5p	4.6095
hsa-miR-1260b	4.59468
hsa-miR-4657	4.59309
hsa-miR-27a-3p	4.58304
hsa-miR-4738-3p	4.57841
hsa-miR-550a-3p	4.57749
hsa-miR-1260a	4.56389
hsa-miR-6766-3p	4.52488
hsa-miR-362-5p	4.52105
hsa-miR-3665	4.50134
hsa-miR-6124	4.49543
hsa-miR-6076	4.49449
hsa-miR-376b-5p	4.49388
hsa-miR-1251-5p	4.46522
hsa-miR-548ai	4.46294
hsa-miR-6512-5p	4.46004
hsa-miR-1207-5p	4.4441
hsa-miR-767-3p	4.44338
hsa-miR-518e-3p	4.42102
hsa-miR-6798-3p	4.40325
hsa-miR-3171	4.35788
hsa-miR-514b-5p	4.35642
hsa-miR-4298	4.3512
hsa-miR-1249-3p	4.34587
hsa-miR-4699-3p	4.3313
hsa-miR-4700-3p	4.31679
hsa-miR-4804-5p	4.31069
hsa-miR-6740-5p	4.30723
hsa-miR-660-3p	4.30014
hsa-miR-411-3p	4.29641
hsa-miR-1976	4.28209
hsa-miR-1268b	4.27369
hsa-miR-433-5p	4.2693
hsa-miR-526b-3p	4.25874
hsa-miR-130a-5p	4.24614
hsa-miR-655-5p	4.24065
hsa-miR-421	4.22148
hsa-miR-498	4.21739
hsa-miR-6831-5p	4.21626
hsa-miR-431-3p	4.21458
hsa-miR-1245b-3p	4.21134
hsa-miR-500b-5p	4.19578
hsa-miR-3660	4.19434
hsa-miR-4316	4.1935
hsa-miR-4716-5p	4.18765
hsa-miR-100-3p	4.18735
hsa-miR-4324	4.18587
hsa-miR-6861-3p	4.16803
hsa-miR-6802-3p	4.16267
hsa-miR-3613-5p	4.15845
hsa-miR-3671	4.15797
hsa-miR-6507-3p	4.15694
hsa-miR-6832-3p	4.15358
hsa-miR-551b-3p	4.1505
hsa-miR-5583-3p	4.14093
hsa-miR-140-3p	4.12697
hsa-miR-4776-3p	4.12009
hsa-miR-3155b	4.11282
hsa-miR-6803-5p	4.10506
hsa-miR-1471	4.09912
hsa-miR-2278	4.09665
hsa-miR-4659b-3p	4.09625
hsa-miR-6749-5p	4.0959
hsa-miR-16-2-3p	4.09543
hsa-miR-3202	4.0834
hsa-miR-491-3p	4.07385
hsa-miR-4314	4.07008
hsa-miR-4767-5p	4.06447
hsa-miR-942-5p	4.06384
hsa-miR-4796-5p	4.05546
hsa-miR-199a-3p	4.05521
hsa-miR-3145-3p	4.05379
hsa-miR-105-3p	4.05147
hsa-miR-33b-5p	4.03869
hsa-miR-5580-5p	4.03513
hsa-miR-302d-3p	4.01323
hsa-miR-5591-3p	4.01261
hsa-miR-373-5p	4.00526
hsa-miR-378f	4.00408
hsa-miR-548n	4.00328
hsa-miR-3973	4.00164
hsa-miR-4797-5p	3.99709
hsa-miR-4753-3p	3.99657
hsa-miR-380-3p	3.99355
hsa-miR-4769-3p	3.99115
hsa-miR-1228-3p	3.98691
hsa-miR-548h-5p	3.98604
hsa-miR-4647	3.97776
hsa-miR-4518	3.96472
hsa-miR-30a-3p	3.96135
hsa-miR-7107-3p	3.95899
hsa-miR-367-5p	3.95811
hsa-miR-4761-3p	3.95646
hsa-miR-4417	3.95005
hsa-miR-6131	3.94941
hsa-miR-6080	3.94528
hsa-miR-6082	3.94528
hsa-miR-622	3.9449
hsa-miR-3129-5p	3.9393
hsa-miR-6078	3.93073
hsa-miR-3652	3.93041
hsa-miR-6752-5p	3.92949
hsa-miR-5186	3.928
hsa-miR-4529-3p	3.90872
hsa-miR-520a-5p	3.90531
hsa-miR-577	3.90247
hsa-miR-3613-3p	3.90031
hsa-miR-6779-3p	3.89704
hsa-miR-6736-5p	3.89621
hsa-miR-6862-3p	3.8837
hsa-miR-500a-3p	3.88307
hsa-miR-148a-3p	3.88288
hsa-miR-7154-5p	3.88158
hsa-miR-5589-5p	3.87239
hsa-miR-1234-3p	3.87044
hsa-miR-4274	3.85912
hsa-miR-3616-3p	3.85586
hsa-miR-320c	3.8513
hsa-miR-596	3.84585
hsa-miR-3681-5p	3.84491
hsa-miR-1229-5p	3.83963
hsa-miR-425-3p	3.82506
hsa-miR-4727-5p	3.82364
hsa-miR-4428	3.82337
hsa-miR-601	3.82246
hsa-miR-3614-3p	3.81692
hsa-miR-4766-3p	3.81525
hsa-miR-6727-5p	3.81233
hsa-miR-4264	3.80979
hsa-miR-7976	3.80939
hsa-miR-4719	3.79466
hsa-miR-4742-3p	3.79434
hsa-miR-7160-3p	3.7855
hsa-miR-1279	3.78333
hsa-miR-3117-5p	3.78283
hsa-miR-409-3p	3.77983
hsa-miR-4299	3.77957
hsa-miR-3927-5p	3.76987
hsa-miR-96-3p	3.76801
hsa-miR-6809-5p	3.76134
hsa-miR-6876-5p	3.75822
hsa-miR-3978	3.74988
hsa-miR-609	3.74881
hsa-miR-5584-5p	3.74695
hsa-miR-6499-5p	3.74625
hsa-miR-509-3p	3.74036
hsa-miR-6766-5p	3.73459
hsa-miR-5047	3.7295
hsa-miR-7109-3p	3.72548
hsa-miR-4531	3.72368
hsa-miR-125a-3p	3.72226
hsa-miR-552-3p	3.70498
hsa-miR-2909	3.69832
hsa-miR-8054	3.68947
hsa-miR-3934-3p	3.6863
hsa-miR-4480	3.68239
hsa-miR-3683	3.67285
hsa-miR-5188	3.66739
hsa-miR-7114-3p	3.65978
hsa-miR-532-3p	3.65857
hsa-miR-632	3.65462
hsa-miR-5684	3.63206
hsa-miR-4633-3p	3.63165
hsa-miR-4704-3p	3.62721
hsa-miR-3591-3p	3.62516
hsa-miR-4793-3p	3.61239
hsa-miR-548j-3p	3.59602
hsa-miR-550a-3-5p	3.5883
hsa-miR-3668	3.58059
hsa-miR-3672	3.57927
hsa-miR-6862-5p	3.57775
hsa-miR-5572	3.5656
hsa-miR-490-3p	3.56515
hsa-miR-1178-5p	3.55944
hsa-miR-3689a-5p	3.55683
hsa-miR-6808-3p	3.54602
hsa-miR-4427	3.53465
hsa-miR-5697	3.52762
hsa-miR-874-3p	3.5247
hsa-miR-8073	3.52468
hsa-miR-4463	3.51828
hsa-miR-6884-5p	3.51042
hsa-miR-3132	3.49602
hsa-miR-649	3.45367
hsa-miR-551a	3.44636
hsa-miR-3529-5p	3.44296
hsa-miR-558	3.42982
hsa-miR-3145-5p	3.41409
hsa-miR-3126-3p	3.38164
hsa-miR-210-3p	3.36007
hsa-miR-198	3.32892
hsa-miR-559	3.30282
hsa-miR-18a-3p	3.29377
hsa-miR-921	3.18238
hsa-miR-3614-5p	3.17334
hsa-miR-509-5p	3.14036
hsa-miR-1304-5p	3.10932
hsa-miR-5591-5p	3.02518
