# Supplementary material for: Synovial Fibroblast Extracellular Vesicles Induce Inflammation via Delivering miR-21-5p in Osteoarthritis
Source: Cells. 2025 Mar 31;14(7):519. doi: 10.3390/cells14070519 (PMC11989074; doi:10.3390/cells14070519)
Supplement: Supplementary file 1 [file cells-14-00519-s001.zip › Supplementary_Tables/Supplementary_Table_2.xlsx]

## Sheet: FS_OA_sEV_Top20_miRNA_targets
mirnaid	genesymbol
hsa-miR-1246	DUSP18
hsa-miR-1246	PLEKHG2
hsa-miR-1246	PSD3
hsa-miR-1246	MSR1
hsa-miR-1246	PRELID2
hsa-miR-1246	SEMA6A
hsa-miR-1246	SRPK2
hsa-miR-1246	SCN3A
hsa-miR-1246	NEGR1
hsa-miR-1246	ITGA1
hsa-miR-1246	SIAH3
hsa-miR-1246	LZTFL1
hsa-miR-1246	SORBS2
hsa-miR-1246	ZCCHC14
hsa-miR-1246	AMMECR1
hsa-miR-1246	GDF2
hsa-miR-1246	SPA17
hsa-miR-1246	TET2
hsa-miR-1246	GUCY1A1
hsa-miR-1246	MARCHF6
hsa-miR-1246	ANTXR2
hsa-miR-1246	ENTPD7
hsa-miR-1246	BACH2
hsa-miR-1246	GMNC
hsa-miR-1246	WASF3
hsa-miR-1246	PMP2
hsa-miR-1246	PSMA5
hsa-miR-1246	SYN2
hsa-miR-1246	DUSP3
hsa-miR-1246	CADM1
hsa-miR-1246	PCDHA9
hsa-miR-1246	ANTXR1
hsa-miR-1246	ATRN
hsa-miR-1246	MIER3
hsa-miR-1246	SDHC
hsa-miR-1246	PALM2AKAP2
hsa-miR-1268a	RARS2
hsa-miR-1268a	CA5B
hsa-miR-1268a	SNX21
hsa-miR-1268a	INPP5B
hsa-miR-1268a	MTMR1
hsa-miR-1268a	CMIP
hsa-miR-1268a	MILR1
hsa-miR-1268a	SCIMP
hsa-miR-1268a	RNF24
hsa-miR-1268a	C16orf54
hsa-miR-1268a	ZNF493
hsa-miR-1268a	CFAP418
hsa-miR-1268a	BMP8A
hsa-miR-1268a	EHD2
hsa-miR-1268a	CHSY1
hsa-miR-1268a	EXPH5
hsa-miR-1268a	TERF1
hsa-miR-1268a	ZNF587
hsa-miR-1268a	IQSEC2
hsa-miR-1268a	IDH3B
hsa-miR-1268a	BNIPL
hsa-miR-1268a	SNX15
hsa-miR-1268a	HPD
hsa-miR-1268a	RING1
hsa-miR-1268a	PDCD11
hsa-miR-1268a	POM121C
hsa-miR-1268a	HOOK3
hsa-miR-1268a	SLX4
hsa-miR-1268a	ADAMTS17
hsa-miR-1268a	ZIK1
hsa-miR-1268a	PTGIS
hsa-miR-1268a	ZNF740
hsa-miR-1268a	FCRL6
hsa-miR-16-5p	SLC4A7
hsa-miR-16-5p	FBXW7
hsa-miR-16-5p	ZNF362
hsa-miR-16-5p	UBE2J1
hsa-miR-16-5p	ACVR2A
hsa-miR-16-5p	CLOCK
hsa-miR-16-5p	TMEM143
hsa-miR-16-5p	NRP2
hsa-miR-16-5p	SRPRB
hsa-miR-16-5p	ATG13
hsa-miR-16-5p	ZBTB20
hsa-miR-16-5p	TMCC1
hsa-miR-16-5p	TLE4
hsa-miR-16-5p	PPP6R3
hsa-miR-16-5p	TACC1
hsa-miR-16-5p	POU2F1
hsa-miR-16-5p	PTAR1
hsa-miR-16-5p	NTRK2
hsa-miR-16-5p	KCNMA1
hsa-miR-16-5p	HPSE2
hsa-miR-16-5p	RAD9A
hsa-miR-16-5p	ARPP19
hsa-miR-16-5p	SIAH1
hsa-miR-16-5p	SLC4A4
hsa-miR-16-5p	SPTLC1
hsa-miR-16-5p	BACE1
hsa-miR-16-5p	SOS2
hsa-miR-16-5p	USP32
hsa-miR-16-5p	SEC22C
hsa-miR-16-5p	AK4
hsa-miR-16-5p	ABHD2
hsa-miR-16-5p	MTMR3
hsa-miR-16-5p	SEMA6D
hsa-miR-16-5p	ZDHHC14
hsa-miR-16-5p	ZDHHC23
hsa-miR-16-5p	RAB3IP
hsa-miR-16-5p	CMTM4
hsa-miR-16-5p	ORC4
hsa-miR-16-5p	BTLA
hsa-miR-16-5p	NF2
hsa-miR-16-5p	MTMR11
hsa-miR-16-5p	MACC1
hsa-miR-16-5p	PXMP4
hsa-miR-16-5p	MKNK1
hsa-miR-16-5p	CNNM2
hsa-miR-16-5p	PEDS1-UBE2V1
hsa-miR-16-5p	MOB4
hsa-miR-16-5p	SLC7A2
hsa-miR-16-5p	GALNT7
hsa-miR-16-5p	ABI2
hsa-miR-16-5p	ITPR1
hsa-miR-16-5p	MBNL2
hsa-miR-16-5p	USP49
hsa-miR-16-5p	PANK2
hsa-miR-16-5p	HECTD4
hsa-miR-16-5p	THSD4
hsa-miR-16-5p	SEC61A1
hsa-miR-16-5p	UTP25
hsa-miR-16-5p	RAB30
hsa-miR-16-5p	UBE3C
hsa-miR-16-5p	PHACTR2
hsa-miR-16-5p	IST1
hsa-miR-16-5p	DAZAP2
hsa-miR-16-5p	TSC22D2
hsa-miR-16-5p	ARMCX2
hsa-miR-16-5p	ZC3H11A
hsa-miR-16-5p	WDR47
hsa-miR-16-5p	KIF1B
hsa-miR-16-5p	WWC1
hsa-miR-16-5p	ARHGEF12
hsa-miR-16-5p	AHCYL2
hsa-miR-16-5p	DCAF8
hsa-miR-16-5p	HPCAL4
hsa-miR-16-5p	RAB23
hsa-miR-16-5p	RAB9B
hsa-miR-16-5p	UBAP1
hsa-miR-16-5p	CDV3
hsa-miR-16-5p	THUMPD1
hsa-miR-16-5p	CDC37L1
hsa-miR-16-5p	PARVA
hsa-miR-16-5p	DICER1
hsa-miR-16-5p	VAPB
hsa-miR-16-5p	TGFBR3
hsa-miR-16-5p	CCNT2
hsa-miR-16-5p	GHR
hsa-miR-16-5p	IP6K1
hsa-miR-16-5p	GLRX
hsa-miR-16-5p	CHEK1
hsa-miR-16-5p	SKIL
hsa-miR-16-5p	MRAS
hsa-miR-16-5p	UBE2V1
hsa-miR-16-5p	SLC4A8
hsa-miR-16-5p	SRP72
hsa-miR-16-5p	MCU
hsa-miR-16-5p	TK2
hsa-miR-16-5p	DIXDC1
hsa-miR-16-5p	GLS2
hsa-miR-16-5p	ATP7A
hsa-miR-16-5p	GNA12
hsa-miR-16-5p	ESRRA
hsa-miR-16-5p	USP25
hsa-miR-16-5p	RUBCNL
hsa-miR-16-5p	VEGFA
hsa-miR-16-5p	DMPK
hsa-miR-16-5p	MCRIP1
hsa-miR-16-5p	EPB41L4B
hsa-miR-16-5p	ANKIB1
hsa-miR-16-5p	UBFD1
hsa-miR-16-5p	STOX2
hsa-miR-16-5p	CLDN2
hsa-miR-16-5p	PCDH9
hsa-miR-16-5p	SALL4
hsa-miR-16-5p	DCUN1D1
hsa-miR-16-5p	TAOK1
hsa-miR-16-5p	ZBTB2
hsa-miR-16-5p	DMTF1
hsa-miR-16-5p	PSAT1
hsa-miR-16-5p	PELI2
hsa-miR-16-5p	ZMAT3
hsa-miR-16-5p	IPPK
hsa-miR-16-5p	ACSL4
hsa-miR-16-5p	CCNJL
hsa-miR-16-5p	ZNF436
hsa-miR-16-5p	FCRL2
hsa-miR-16-5p	GPR63
hsa-miR-16-5p	C1orf21
hsa-miR-16-5p	ANO3
hsa-miR-16-5p	LUZP1
hsa-miR-16-5p	CCDC85C
hsa-miR-16-5p	CACNB4
hsa-miR-16-5p	CCDC81
hsa-miR-16-5p	TBCK
hsa-miR-16-5p	ANKRD33B
hsa-miR-16-5p	STX1A
hsa-miR-16-5p	SLC11A2
hsa-miR-16-5p	MAMLD1
hsa-miR-16-5p	CASR
hsa-miR-16-5p	FBXL20
hsa-miR-16-5p	ONECUT2
hsa-miR-16-5p	CD80
hsa-miR-16-5p	PDK3
hsa-miR-16-5p	CCDC6
hsa-miR-16-5p	KARS1
hsa-miR-16-5p	KLC1
hsa-miR-16-5p	SEMA3A
hsa-miR-16-5p	CAPZA2
hsa-miR-16-5p	ELL
hsa-miR-16-5p	RRAGA
hsa-miR-16-5p	B3GNT2
hsa-miR-16-5p	SUMO3
hsa-miR-16-5p	ZHX1
hsa-miR-16-5p	RANBP3
hsa-miR-16-5p	AGO1
hsa-miR-16-5p	NRBP1
hsa-miR-16-5p	VCL
hsa-miR-16-5p	ZBTB43
hsa-miR-16-5p	IRAK2
hsa-miR-16-5p	EZH1
hsa-miR-16-5p	FNTA
hsa-miR-16-5p	OMG
hsa-miR-16-5p	RAB3B
hsa-miR-16-5p	SH3GL2
hsa-miR-16-5p	TBP
hsa-miR-16-5p	TTC1
hsa-miR-16-5p	DENR
hsa-miR-16-5p	ARL3
hsa-miR-16-5p	ASTN1
hsa-miR-16-5p	KIF5C
hsa-miR-16-5p	PLPP6
hsa-miR-16-5p	AREL1
hsa-miR-16-5p	PAFAH2
hsa-miR-16-5p	TXN2
hsa-miR-16-5p	TMEM154
hsa-miR-16-5p	SAV1
hsa-miR-16-5p	SLC6A4
hsa-miR-16-5p	NCBP3
hsa-miR-16-5p	RUNDC3B
hsa-miR-16-5p	XPR1
hsa-miR-16-5p	KRTAP9-3
hsa-miR-16-5p	TMEM245
hsa-miR-16-5p	SON
hsa-miR-16-5p	SLITRK6
hsa-miR-16-5p	DEDD
hsa-miR-16-5p	SLC36A1
hsa-miR-16-5p	COL12A1
hsa-miR-16-5p	PIP4P1
hsa-miR-16-5p	MAP3K7
hsa-miR-16-5p	SVIP
hsa-miR-16-5p	TBL1XR1
hsa-miR-16-5p	PNISR
hsa-miR-16-5p	UROS
hsa-miR-16-5p	IGF2R
hsa-miR-16-5p	BRWD1
hsa-miR-21-5p	SLC35F5
hsa-miR-21-5p	MINDY2
hsa-miR-21-5p	DDAH1
hsa-miR-21-5p	FXR1
hsa-miR-21-5p	NTRK2
hsa-miR-21-5p	APH1B
hsa-miR-21-5p	SOX5
hsa-miR-21-5p	RALGPS2
hsa-miR-21-5p	XKR6
hsa-miR-21-5p	NEGR1
hsa-miR-21-5p	ANKRD46
hsa-miR-21-5p	SATB1
hsa-miR-21-5p	PPP1R3B
hsa-miR-21-5p	DNM1L
hsa-miR-21-5p	CRTAM
hsa-miR-21-5p	GID4
hsa-miR-21-5p	NIPAL2
hsa-miR-21-5p	NFIA
hsa-miR-21-5p	KLF6
hsa-miR-21-5p	LCOR
hsa-miR-21-5p	ZNF217
hsa-miR-21-5p	RASSF8
hsa-miR-21-5p	STRN
hsa-miR-21-5p	PLP1
hsa-miR-21-5p	ATP2B4
hsa-miR-22-3p	MSL2
hsa-miR-22-3p	MPZL3
hsa-miR-22-3p	POGK
hsa-miR-22-3p	IL17RD
hsa-miR-22-3p	TRPM7
hsa-miR-22-3p	ARPC5
hsa-miR-22-3p	SLFN5
hsa-miR-22-3p	RMDN3
hsa-miR-22-3p	RPGR
hsa-miR-22-3p	APBB2
hsa-miR-22-3p	SYNE1
hsa-miR-22-3p	LHX6
hsa-miR-22-3p	DNAJB5
hsa-miR-22-3p	IKZF4
hsa-miR-22-3p	TIAM1
hsa-miR-22-3p	DUSP13
hsa-miR-22-3p	MON2
hsa-miR-22-3p	VEZF1
hsa-miR-22-3p	KALRN
hsa-miR-22-3p	PTP4A3
hsa-miR-22-3p	PALD1
hsa-miR-22-3p	MTMR2
hsa-miR-22-3p	RAPGEFL1
hsa-miR-22-3p	PHF23
hsa-miR-22-3p	DGCR8
hsa-miR-22-3p	CREB1
hsa-miR-22-3p	APCDD1L
hsa-miR-22-3p	SMG7
hsa-miR-22-3p	NPAS3
hsa-miR-22-3p	ASB6
hsa-miR-22-3p	ATP5IF1
hsa-miR-22-3p	TSPAN33
hsa-miR-22-3p	IL6R
hsa-miR-22-3p	C17orf58
hsa-miR-22-3p	BCL9L
hsa-miR-22-3p	RIMS4
hsa-miR-22-3p	NUDT4
hsa-miR-22-3p	PRCP
hsa-miR-22-3p	WARS2
hsa-miR-22-3p	STAG2
hsa-miR-22-3p	WDR26
hsa-miR-22-3p	SESN1
hsa-miR-22-3p	TTC9
hsa-miR-22-3p	ARHGEF26
hsa-miR-22-3p	FGFR1OP2
hsa-miR-22-3p	ZNF706
hsa-miR-22-3p	NUSAP1
hsa-miR-22-3p	TET2
hsa-miR-22-3p	RUFY2
hsa-miR-22-3p	FGD6
hsa-miR-22-3p	CNTNAP3B
hsa-miR-22-3p	ENO1
hsa-miR-22-3p	CCNA2
hsa-miR-22-3p	MAP3K13
hsa-miR-22-3p	ARFIP2
hsa-miR-22-3p	RAB5B
hsa-miR-22-3p	ZNF451
hsa-miR-22-3p	KLF7
hsa-miR-22-3p	PTGS1
hsa-miR-22-3p	TP53
hsa-miR-22-3p	USP44
hsa-miR-22-3p	RFXANK
hsa-miR-22-3p	CIITA
hsa-miR-22-3p	RPS6KC1
hsa-miR-22-3p	CCNI2
hsa-miR-22-3p	ICA1L
hsa-miR-22-3p	CSF1R
hsa-miR-22-3p	LIN7C
hsa-miR-22-3p	RSBN1
hsa-miR-22-3p	ACER3
hsa-miR-22-3p	BATF3
hsa-miR-22-3p	CCDC47
hsa-miR-22-3p	SCYL3
hsa-miR-22-3p	PAIP2B
hsa-miR-22-3p	DPP10
hsa-miR-22-3p	USP37
hsa-miR-22-3p	GNB4
hsa-miR-22-3p	NFYA
hsa-miR-22-3p	AGBL5
hsa-miR-22-3p	GALNT17
hsa-miR-22-3p	SFXN1
hsa-miR-22-3p	COA7
hsa-miR-22-3p	ODF1
hsa-miR-22-3p	WWC2
hsa-miR-22-3p	MLKL
hsa-miR-22-3p	ASB14
hsa-miR-22-3p	GRM5
hsa-miR-22-3p	MIEF2
hsa-miR-22-3p	FIBCD1
hsa-miR-22-3p	KLF6
hsa-miR-22-3p	LRCH1
hsa-miR-22-3p	RXFP2
hsa-miR-22-3p	NPNT
hsa-miR-22-3p	CNGA2
hsa-miR-22-3p	NEFM
hsa-miR-22-3p	ARIH1
hsa-miR-22-3p	MAT2A
hsa-miR-22-3p	MTF1
hsa-miR-22-3p	SUGT1
hsa-miR-22-3p	CLIC4
hsa-miR-22-3p	ELAVL1
hsa-miR-22-3p	MAX
hsa-miR-22-3p	NT5E
hsa-miR-22-3p	PAFAH1B2
hsa-miR-22-3p	PTPN1
hsa-miR-22-3p	KCNAB1
hsa-miR-22-3p	PIP4K2B
hsa-miR-22-3p	YARS1
hsa-miR-22-3p	NCMAP
hsa-miR-22-3p	C5orf24
hsa-miR-22-3p	MAPK14
hsa-miR-22-3p	FAS
hsa-miR-22-3p	GPSM2
hsa-miR-22-3p	CPEB1
hsa-miR-22-3p	SP100
hsa-miR-22-3p	BTBD9
hsa-miR-22-3p	ESR1
hsa-miR-22-3p	ATXN1
hsa-miR-22-3p	FMNL2
hsa-miR-22-3p	TRUB1
hsa-miR-22-3p	ANGEL2
hsa-miR-22-3p	CCNJL
hsa-miR-22-3p	UNC5D
hsa-miR-22-3p	TYRO3
hsa-miR-22-3p	PLCXD3
hsa-miR-22-3p	WDR33
hsa-miR-22-3p	ZNF704
hsa-miR-22-3p	STK26
hsa-miR-3960	FMNL3
hsa-miR-3960	AGAP3
hsa-miR-3960	PCDHAC1
hsa-miR-3960	PCDHA1
hsa-miR-3960	PCDHA10
hsa-miR-3960	PCDHA12
hsa-miR-3960	PCDHA13
hsa-miR-3960	PCDHA3
hsa-miR-3960	PCDHA4
hsa-miR-3960	PCDHA5
hsa-miR-3960	PCDHA6
hsa-miR-3960	PCDHA8
hsa-miR-3960	PCDHA9
hsa-miR-3960	PCYT2
hsa-miR-3960	RXRA
hsa-miR-3960	RTL8C
hsa-miR-4281	MS4A4A
hsa-miR-4281	GDNF
hsa-miR-4281	PTBP2
hsa-miR-4281	TIMM8A
hsa-miR-4281	SFXN5
hsa-miR-4281	MAPK10
hsa-miR-4281	ALDH5A1
hsa-miR-4281	KCNIP2
hsa-miR-4281	YES1
hsa-miR-4281	STRBP
hsa-miR-4281	NAA40
hsa-miR-4281	ULK3
hsa-miR-4281	GAS7
hsa-miR-4281	ABHD12
hsa-miR-4281	CYRIA
hsa-miR-4281	SNX33
hsa-miR-4281	CACUL1
hsa-miR-4281	MPV17L
hsa-miR-4281	CERS2
hsa-miR-4281	NF2
hsa-miR-4281	SLC7A8
hsa-miR-4281	SRRM4
hsa-miR-4281	CD47
hsa-miR-4281	EIF5A
hsa-miR-4281	STXBP6
hsa-miR-4281	BMF
hsa-miR-4281	CDR2L
hsa-miR-4281	NCKIPSD
hsa-miR-4281	TGIF2
hsa-miR-4281	SH3GL1
hsa-miR-4281	IP6K1
hsa-miR-4281	PTK6
hsa-miR-4281	TPI1
hsa-miR-4281	GPM6A
hsa-miR-4281	MKRN2
hsa-miR-4281	TK2
hsa-miR-4281	TAGLN2
hsa-miR-4281	MNT
hsa-miR-4281	AGBL5
hsa-miR-4281	PRRX1
hsa-miR-4281	EFHD2
hsa-miR-4281	SOST
hsa-miR-4281	SLC39A11
hsa-miR-4281	MECOM
hsa-miR-4281	ARHGDIA
hsa-miR-4281	BCL3
hsa-miR-4281	TRAIP
hsa-miR-4281	GNAI3
hsa-miR-4281	ICOS
hsa-miR-4281	MYH9
hsa-miR-4281	SOX11
hsa-miR-4281	CLIP2
hsa-miR-4281	CHD3
hsa-miR-4281	TOR2A
hsa-miR-4286	PERM1
hsa-miR-4286	LDLRAD4
hsa-miR-4286	RBM14
hsa-miR-4286	SLC43A2
hsa-miR-4286	RALGPS2
hsa-miR-4286	HS1BP3
hsa-miR-4286	OTUB2
hsa-miR-4286	CCR7
hsa-miR-4286	PHF1
hsa-miR-4286	KCNK5
hsa-miR-4286	RNF121
hsa-miR-4286	ADRA1A
hsa-miR-4286	GDF6
hsa-miR-4286	VSTM4
hsa-miR-4286	ZNF148
hsa-miR-4286	TMEM229B
hsa-miR-4286	PIK3R1
hsa-miR-4286	MAGIX
hsa-miR-4286	ZNF623
hsa-miR-4286	TTLL5
hsa-miR-4286	ENTPD4
hsa-miR-4286	MGAT3
hsa-miR-4286	TMEM201
hsa-miR-4286	TFDP2
hsa-miR-4286	URB1
hsa-miR-4286	PRDM11
hsa-miR-4286	ZDHHC3
hsa-miR-4286	DNAJB5
hsa-miR-4286	ARID1B
hsa-miR-4286	RORB
hsa-miR-4286	PPP4R3A
hsa-miR-4286	ZNF275
hsa-miR-4286	SOX6
hsa-miR-4286	RBFOX1
hsa-miR-4286	TRAPPC8
hsa-miR-4286	CELF5
hsa-miR-4286	XG
hsa-miR-4286	USP42
hsa-miR-4286	FAM131B
hsa-miR-4286	FBXW2
hsa-miR-4286	KIRREL1
hsa-miR-4286	CELF1
hsa-miR-4286	PTPRF
hsa-miR-4286	PHLDB1
hsa-miR-4286	BAHD1
hsa-miR-4286	MAN2A2
hsa-miR-4286	GAS7
hsa-miR-4286	ORMDL3
hsa-miR-4286	NACC1
hsa-miR-4286	POU2F2
hsa-miR-4286	PRKACA
hsa-miR-4286	PODNL1
hsa-miR-4286	CYP26B1
hsa-miR-4286	MEGF6
hsa-miR-4286	BEST3
hsa-miR-4286	FAM161B
hsa-miR-4286	MDGA1
hsa-miR-4286	FAM43A
hsa-miR-4286	CD8A
hsa-miR-4286	RDH10
hsa-miR-4286	FAM117B
hsa-miR-4286	RCOR2
hsa-miR-4286	ANKRD52
hsa-miR-4286	C16orf54
hsa-miR-4286	LYNX1
hsa-miR-4286	IL22RA2
hsa-miR-4286	QSOX2
hsa-miR-4286	USP12
hsa-miR-4286	ISM2
hsa-miR-4286	C20orf203
hsa-miR-4286	RNF144B
hsa-miR-4286	BTN3A1
hsa-miR-4286	STAC2
hsa-miR-4286	MPRIP
hsa-miR-4286	KAZN
hsa-miR-4286	ATP6V0A1
hsa-miR-4286	TNPO3
hsa-miR-4286	FBXL19
hsa-miR-4286	ZHX3
hsa-miR-4286	AGTR2
hsa-miR-4286	WSCD1
hsa-miR-4286	CRTAP
hsa-miR-4286	SH3PXD2A
hsa-miR-4286	BMF
hsa-miR-4286	BRD4
hsa-miR-4286	VASH1
hsa-miR-4286	N4BP3
hsa-miR-4286	SEPTIN8
hsa-miR-4286	RPRD2
hsa-miR-4286	ANKS1A
hsa-miR-4286	KCTD2
hsa-miR-4286	PHF19
hsa-miR-4286	HACD3
hsa-miR-4286	PRKD2
hsa-miR-4286	TBX3
hsa-miR-4286	APLN
hsa-miR-4286	KLHL3
hsa-miR-4286	AGO4
hsa-miR-4286	TMEM104
hsa-miR-4286	ZCCHC2
hsa-miR-4286	AMBRA1
hsa-miR-4286	TTC19
hsa-miR-4286	ATF7IP
hsa-miR-4286	LRRC20
hsa-miR-4286	SMU1
hsa-miR-4286	PDE1C
hsa-miR-4286	WLS
hsa-miR-4286	TMEM178B
hsa-miR-4286	POU2F1
hsa-miR-4286	ADCYAP1R1
hsa-miR-4286	BCL2L11
hsa-miR-4286	PRLR
hsa-miR-4286	CASP10
hsa-miR-4286	GFOD1
hsa-miR-4286	SEPTIN7
hsa-miR-4286	CDC5L
hsa-miR-4286	SERINC4
hsa-miR-4286	PSMD11
hsa-miR-4286	ZNF423
hsa-miR-4286	PAQR6
hsa-miR-4286	AP1S1
hsa-miR-4286	VTA1
hsa-miR-4286	SYNPO2
hsa-miR-4286	IFNAR2
hsa-miR-4286	FURIN
hsa-miR-4286	IL17RA
hsa-miR-4286	CDIN1
hsa-miR-4286	ECHDC1
hsa-miR-4286	ERRFI1
hsa-miR-4286	CRAMP1
hsa-miR-4286	PPM1A
hsa-miR-4286	KCNK10
hsa-miR-4286	PARVG
hsa-miR-4286	PAGR1
hsa-miR-4286	ITIH5
hsa-miR-4286	HNRNPK
hsa-miR-4286	LGSN
hsa-miR-4286	CASTOR2
hsa-miR-4286	TEF
hsa-miR-4286	PRR5L
hsa-miR-4286	SETDB2
hsa-miR-4286	C6orf132
hsa-miR-4286	TSPAN9
hsa-miR-4286	AFF2
hsa-miR-4286	FNDC5
hsa-miR-4286	ZFYVE28
hsa-miR-4286	ONECUT2
hsa-miR-4286	IER2
hsa-miR-4286	KCNC1
hsa-miR-4286	CBFA2T2
hsa-miR-4286	SLC23A2
hsa-miR-4286	CLDN11
hsa-miR-4286	GPR55
hsa-miR-4286	PRKG1
hsa-miR-4286	HOXB13
hsa-miR-4286	FUT9
hsa-miR-4286	CPLX2
hsa-miR-4286	SUGT1
hsa-miR-4286	CBX5
hsa-miR-4286	FOXD4L1
hsa-miR-4286	AGO1
hsa-miR-4286	GTF3C4
hsa-miR-4286	TRAM2
hsa-miR-4286	TBK1
hsa-miR-4286	CTNNA3
hsa-miR-4286	SLC6A11
hsa-miR-4286	COL4A1
hsa-miR-4286	ETV6
hsa-miR-4286	ADAM11
hsa-miR-4286	PBX2
hsa-miR-4286	WNT9B
hsa-miR-4286	UNC5C
hsa-miR-4286	SLC7A6
hsa-miR-4286	CAPN5
hsa-miR-4286	EPHB4
hsa-miR-4286	SCN2B
hsa-miR-4286	REPS2
hsa-miR-4286	CD59
hsa-miR-4286	FOXD4
hsa-miR-4286	TRAF7
hsa-miR-4286	RNF222
hsa-miR-4286	ATP8A2
hsa-miR-4286	PTBP2
hsa-miR-4286	ZFYVE9
hsa-miR-4286	STUM
hsa-miR-4286	TTBK1
hsa-miR-4286	TMEM8B
hsa-miR-4286	FOXD4L6
hsa-miR-4286	MEX3A
hsa-miR-4286	PIK3R3
hsa-miR-4286	ELFN1
hsa-miR-4286	TP53INP1
hsa-miR-4286	MICAL3
hsa-miR-4286	TMPPE
hsa-miR-4286	IFFO2
hsa-miR-4286	TMEM151B
hsa-miR-4286	KLF16
hsa-miR-4286	ATAD3B
hsa-miR-4286	FAR1
hsa-miR-4286	PCDH1
hsa-miR-4286	FAXC
hsa-miR-4286	SLC9A7
hsa-miR-4286	RAB11FIP4
hsa-miR-4286	TSLP
hsa-miR-4286	NKD1
hsa-miR-4286	PFN2
hsa-miR-4286	HTRA3
hsa-miR-4286	KLHDC3
hsa-miR-4286	BTN2A1
hsa-miR-4286	BRI3BP
hsa-miR-4286	DYNLL2
hsa-miR-4286	FLCN
hsa-miR-4286	B3GNT7
hsa-miR-4286	FAM210A
hsa-miR-4286	C1orf216
hsa-miR-4286	AMER1
hsa-miR-4286	BAX
hsa-miR-4286	CABP4
hsa-miR-4286	CBX6
hsa-miR-4286	RNF43
hsa-miR-4286	ZPR1
hsa-miR-4286	EXT1
hsa-miR-4286	ITGB3
hsa-miR-4286	KCNA1
hsa-miR-4286	IL3
hsa-miR-4286	GRIK3
hsa-miR-4286	ZNF470
hsa-miR-4286	ARHGEF37
hsa-miR-4286	GOLGA7B
hsa-miR-4286	FANCA
hsa-miR-4286	FOXK1
hsa-miR-4286	KREMEN1
hsa-miR-4516	ASPH
hsa-miR-4516	HAS3
hsa-miR-4516	RUFY2
hsa-miR-4516	PKHD1
hsa-miR-4516	CXCL12
hsa-miR-4516	RAB41
hsa-miR-4516	TAFAZZIN
hsa-miR-4516	ZNF652
hsa-miR-4516	SNX27
hsa-miR-4516	PAFAH1B1
hsa-miR-4516	C20orf203
hsa-miR-4516	ELAPOR2
hsa-miR-4516	SCAI
hsa-miR-4516	DCX
hsa-miR-4516	IL12RB2
hsa-miR-4516	ZEB2
hsa-miR-4516	RLIM
hsa-miR-4516	PAX5
hsa-miR-4516	CEP85
hsa-miR-4516	MEAK7
hsa-miR-4516	SRCIN1
hsa-miR-4516	CBL
hsa-miR-4516	GFRA1
hsa-miR-4516	SF3B3
hsa-miR-4516	LIG3
hsa-miR-4516	ASTN1
hsa-miR-4516	ARHGAP25
hsa-miR-4516	SPRY4
hsa-miR-4516	SLC2A12
hsa-miR-4516	IL2RB
hsa-miR-4516	CHD4
hsa-miR-4516	SELENOI
hsa-miR-4516	MIEN1
hsa-miR-4516	MRPS35
hsa-miR-4516	AHCYL2
hsa-miR-4516	SPG7
hsa-miR-4516	AP3D1
hsa-miR-4516	ESS2
hsa-miR-4516	SHB
hsa-miR-4516	PLEKHM3
hsa-miR-4516	SUGP2
hsa-miR-4516	ERGIC1
hsa-miR-4516	DUSP8
hsa-miR-4516	TRIM62
hsa-miR-4516	ARHGEF4
hsa-miR-4516	PHYHIP
hsa-miR-4516	MARK2
hsa-miR-4516	MTARC1
hsa-miR-4516	ABL2
hsa-miR-4516	EDNRB
hsa-miR-4516	TTC21B
hsa-miR-4516	SRSF1
hsa-miR-4516	SP140
hsa-miR-4516	CYB561
hsa-miR-4516	PHC2
hsa-miR-4516	EIF4B
hsa-miR-4516	SLAMF8
hsa-miR-4516	PPP1R12B
hsa-miR-4516	TMCC2
hsa-miR-4516	MYLK4
hsa-miR-4516	SNX19
hsa-miR-4516	ZBTB20
hsa-miR-4516	PLCH1
hsa-miR-4516	SAMD12
hsa-miR-4516	RBFOX2
hsa-miR-4516	DAZL
hsa-miR-4516	IKZF4
hsa-miR-4516	USP19
hsa-miR-4516	CFLAR
hsa-miR-4516	ST18
hsa-miR-4516	CYRIB
hsa-miR-4516	ST6GAL1
hsa-miR-4516	THRB
hsa-miR-4516	MOCS1
hsa-miR-4516	CSNK2A1
hsa-miR-4516	PSD3
hsa-miR-4516	CALN1
hsa-miR-4516	PPP2R1A
hsa-miR-4516	CALM1
hsa-miR-4516	ELOF1
hsa-miR-4516	EPHA4
hsa-miR-4516	CANX
hsa-miR-4516	RORB
hsa-miR-4516	PABIR3
hsa-miR-4516	TPM1
hsa-miR-4516	SZT2
hsa-miR-4516	SIK3
hsa-miR-4516	ZNF106
hsa-miR-4516	BEND3
hsa-miR-4516	SCUBE2
hsa-miR-4516	LDB3
hsa-miR-4516	TGOLN2
hsa-miR-4516	ASCC1
hsa-miR-4516	PRKAR1A
hsa-miR-4516	LSM12
hsa-miR-4516	STAT3
hsa-miR-4516	NTRK2
hsa-miR-4516	KCNMA1
hsa-miR-4516	SLC1A2
hsa-miR-4516	MON2
hsa-miR-4516	ERC1
hsa-miR-4516	FMN1
hsa-miR-4516	PRRT2
hsa-miR-4516	SYT17
hsa-miR-4516	SRL
hsa-miR-4516	STRADA
hsa-miR-4516	CELF5
hsa-miR-4516	RPS6KA3
hsa-miR-4516	IMPDH1
hsa-miR-4516	PGAP4
hsa-miR-4516	LIMS2
hsa-miR-4516	SLC4A4
hsa-miR-4516	G3BP2
hsa-miR-4516	SRGAP2
hsa-miR-4516	JADE2
hsa-miR-4516	RNF217
hsa-miR-4516	HDGF
hsa-miR-4516	SYNGAP1
hsa-miR-4516	RASA4
hsa-miR-4516	C1GALT1
hsa-miR-4516	FAM131B
hsa-miR-4516	ADAM28
hsa-miR-4516	TACC1
hsa-miR-4516	BNC2
hsa-miR-4516	STRBP
hsa-miR-4516	CELF2
hsa-miR-4516	LARP4B
hsa-miR-4516	CD163
hsa-miR-4516	ITPK1
hsa-miR-4516	BAIAP2
hsa-miR-4516	ARRB2
hsa-miR-4516	VPS53
hsa-miR-4516	FAM222B
hsa-miR-4516	LIMD2
hsa-miR-4516	GAS7
hsa-miR-4516	RECQL5
hsa-miR-4516	PRKACA
hsa-miR-4516	EPB41L1
hsa-miR-4516	SNPH
hsa-miR-4516	ZNF280B
hsa-miR-4516	DRP2
hsa-miR-4516	PHF8
hsa-miR-4516	MSN
hsa-miR-4516	RC3H1
hsa-miR-4516	GLYCTK
hsa-miR-4516	TFRC
hsa-miR-4516	SCMH1
hsa-miR-4516	ELF2
hsa-miR-4516	WDTC1
hsa-miR-4516	TMEM199
hsa-miR-4516	GAPT
hsa-miR-4516	HIF3A
hsa-miR-4516	ABHD2
hsa-miR-4516	GPR26
hsa-miR-4516	ILF3
hsa-miR-4516	MYOCD
hsa-miR-4516	CYB561A3
hsa-miR-4516	PIANP
hsa-miR-4516	ELMOD2
hsa-miR-4516	RNF39
hsa-miR-4516	RASSF2
hsa-miR-4516	KCNQ2
hsa-miR-4516	CSF1
hsa-miR-4516	DMBX1
hsa-miR-4516	KCNH1
hsa-miR-4516	SMG7
hsa-miR-4516	EIF4E3
hsa-miR-4516	CCDC149
hsa-miR-4516	PLBD2
hsa-miR-4516	UBN2
hsa-miR-4516	ANKRD52
hsa-miR-4516	TIGIT
hsa-miR-4516	RELL2
hsa-miR-4516	SCN4B
hsa-miR-4516	KRT73
hsa-miR-4516	FMNL3
hsa-miR-4516	DNMT3B
hsa-miR-4516	ADA2
hsa-miR-4516	PPM1A
hsa-miR-4516	LCE1B
hsa-miR-4516	STXBP4
hsa-miR-4516	SLC25A42
hsa-miR-4516	CMTM4
hsa-miR-4516	CERS3
hsa-miR-4516	ATF7IP
hsa-miR-4516	IL6R
hsa-miR-4516	EIF6
hsa-miR-4516	CPLX4
hsa-miR-4516	BMP8A
hsa-miR-4516	PKLR
hsa-miR-4516	MOBP
hsa-miR-4516	SLC8A3
hsa-miR-4516	RIMS4
hsa-miR-4516	RAB23
hsa-miR-4516	RBM38
hsa-miR-4516	SRRM4
hsa-miR-4516	LYPD6
hsa-miR-4516	AQP1
hsa-miR-4516	CPM
hsa-miR-4516	TCF21
hsa-miR-4516	PHF20L1
hsa-miR-4516	CD47
hsa-miR-4516	SIAH3
hsa-miR-4516	PRICKLE2
hsa-miR-4516	TBC1D9B
hsa-miR-4516	TBC1D8B
hsa-miR-4516	NAPEPLD
hsa-miR-4516	C2CD2
hsa-miR-4516	CLDN8
hsa-miR-4516	NRP2
hsa-miR-4516	APP
hsa-miR-4516	KIAA1522
hsa-miR-4516	SLC38A7
hsa-miR-4516	A1CF
hsa-miR-4516	FBXL20
hsa-miR-4516	MEN1
hsa-miR-4516	RAB11FIP5
hsa-miR-4516	TMEM217
hsa-miR-4516	AAK1
hsa-miR-4516	PREPL
hsa-miR-4516	STXBP1
hsa-miR-4516	BAAT
hsa-miR-4516	IFI44L
hsa-miR-4516	ZNF24
hsa-miR-4516	GPR161
hsa-miR-4516	SLMAP
hsa-miR-4516	ACSL1
hsa-miR-4516	SAMD4B
hsa-miR-4516	PRDM11
hsa-miR-4516	PRRC2B
hsa-miR-4516	MR1
hsa-miR-4516	RTL9
hsa-miR-4516	ODAM
hsa-miR-4516	SPECC1
hsa-miR-4516	OR7D2
hsa-miR-4516	PCDHGC4
hsa-miR-4516	SIPA1L1
hsa-miR-4516	UNC13A
hsa-miR-4516	KALRN
hsa-miR-4516	DAZ4
hsa-miR-4516	DAZ1
hsa-miR-4516	CRTAP
hsa-miR-4516	PLXNA4
hsa-miR-4516	POU2F2
hsa-miR-4516	PTPRT
hsa-miR-4516	SHF
hsa-miR-4516	SPRY3
hsa-miR-4516	PDE4DIP
hsa-miR-4516	ECE1
hsa-miR-4516	CTDSP1
hsa-miR-4516	SSBP2
hsa-miR-4516	NPTXR
hsa-miR-4516	PATZ1
hsa-miR-4516	UTP25
hsa-miR-4516	SESN1
hsa-miR-4516	RNF115
hsa-miR-4516	CARD10
hsa-miR-4516	OTX1
hsa-miR-4516	ZNF592
hsa-miR-4516	RUBCN
hsa-miR-4516	MLEC
hsa-miR-4516	ARNT2
hsa-miR-4516	TMEM41B
hsa-miR-4516	TNRC6B
hsa-miR-4516	BICD2
hsa-miR-4516	PHF24
hsa-miR-4516	KHNYN
hsa-miR-4516	FNBP4
hsa-miR-4516	RIMBP2
hsa-miR-4516	LRRC8B
hsa-miR-4516	TAFA5
hsa-miR-4516	PPP1R16B
hsa-miR-4516	CCDC69
hsa-miR-4516	ST8SIA3
hsa-miR-4516	PI15
hsa-miR-4516	NBAS
hsa-miR-4516	PLLP
hsa-miR-4516	KLF13
hsa-miR-4516	ZDHHC9
hsa-miR-4516	RAB10
hsa-miR-4516	RAPGEFL1
hsa-miR-4516	DCDC2
hsa-miR-4516	ERAP1
hsa-miR-4516	TMEM9
hsa-miR-4516	LGSN
hsa-miR-4516	MAPT
hsa-miR-4516	POLA1
hsa-miR-4516	EPHB2
hsa-miR-4516	LEPROT
hsa-miR-4516	HAUS6
hsa-miR-4516	FAM120C
hsa-miR-4516	TMEM127
hsa-miR-4516	SEC61A2
hsa-miR-4516	SLC25A36
hsa-miR-4516	ETNK2
hsa-miR-4516	SRSF10
hsa-miR-4516	GABRB3
hsa-miR-4516	DIDO1
hsa-miR-4516	CSRP1
hsa-miR-4516	POGZ
hsa-miR-4516	TMEM178B
hsa-miR-4516	PRR9
hsa-miR-4516	RBM14
hsa-miR-4516	EDA2R
hsa-miR-4516	PPP1R3B
hsa-miR-4516	PRLR
hsa-miR-4516	CDRT4
hsa-miR-4516	TVP23C-CDRT4
hsa-miR-4516	KCNH2
hsa-miR-4516	CCNE1
hsa-miR-4516	SLC46A1
hsa-miR-4516	GRB7
hsa-miR-4516	ELF5
hsa-miR-4516	RANBP6
hsa-miR-4516	NFIC
hsa-miR-4516	CD83
hsa-miR-4516	NR1H3
hsa-miR-4516	MRAS
hsa-miR-4516	DPYSL5
hsa-miR-4516	SMARCAD1
hsa-miR-4516	CLIC5
hsa-miR-4516	PIK3CB
hsa-miR-4516	CERS6
hsa-miR-4516	TRIM46
hsa-miR-4516	GDAP1L1
hsa-miR-4516	CYBRD1
hsa-miR-4516	MS4A2
hsa-miR-4516	GPD1
hsa-miR-4516	FGF1
hsa-miR-4516	ZNF451
hsa-miR-4516	GRIA1
hsa-miR-4516	TP53I11
hsa-miR-4516	CCDC103
hsa-miR-4516	CDK6
hsa-miR-4516	CALCOCO2
hsa-miR-4516	SOX5
hsa-miR-4516	ETV4
hsa-miR-4516	KCNE1
hsa-miR-4516	AKAP13
hsa-miR-4516	SLC16A7
hsa-miR-4516	KLF7
hsa-miR-4516	PGR
hsa-miR-4516	MEF2D
hsa-miR-4516	TBC1D16
hsa-miR-4516	SLIT3
hsa-miR-4516	NRXN3
hsa-miR-4516	DUOXA1
hsa-miR-4516	AOC3
hsa-miR-4516	YTHDF3
hsa-miR-4516	SDHC
hsa-miR-4516	CARHSP1
hsa-miR-4516	SLC38A1
hsa-miR-4516	AP2B1
hsa-miR-4516	PES1
hsa-miR-4516	IL1RL1
hsa-miR-4516	FAM107A
hsa-miR-4516	MAB21L4
hsa-miR-4516	EFCAB11
hsa-miR-4516	PITPNB
hsa-miR-4516	GOT2
hsa-miR-4516	CIITA
hsa-miR-4516	GRAMD1B
hsa-miR-4516	AIG1
hsa-miR-4516	MLLT3
hsa-miR-4516	TXNDC8
hsa-miR-4516	IFT22
hsa-miR-4516	STK32A
hsa-miR-4516	SLC22A11
hsa-miR-4516	PCDHGA10
hsa-miR-4516	PCDHGA11
hsa-miR-4516	PCDHGA6
hsa-miR-4516	GPR173
hsa-miR-4516	INKA2
hsa-miR-4516	PAPOLB
hsa-miR-4516	CCDC47
hsa-miR-4516	SLC24A2
hsa-miR-4516	ENTPD7
hsa-miR-4516	DAZ3
hsa-miR-4516	LYRM4
hsa-miR-4516	ADCK1
hsa-miR-4516	SELENON
hsa-miR-4516	PBXIP1
hsa-miR-4516	JPH3
hsa-miR-4516	RAB22A
hsa-miR-4516	C3orf14
hsa-miR-4516	PCDH10
hsa-miR-4516	TRMT9B
hsa-miR-4516	FAM234B
hsa-miR-4516	CRY2
hsa-miR-4516	RPRD1B
hsa-miR-4516	TSPYL4
hsa-miR-4516	ALX4
hsa-miR-4516	SRR
hsa-miR-4516	PPP1R11
hsa-miR-4516	TEAD1
hsa-miR-4516	RBSN
hsa-miR-4516	HS1BP3
hsa-miR-4516	ZMAT3
hsa-miR-4516	TNS1
hsa-miR-4516	RMND5A
hsa-miR-4516	PHACTR4
hsa-miR-4516	FYCO1
hsa-miR-4516	LIN28A
hsa-miR-4516	MMRN2
hsa-miR-4516	CD276
hsa-miR-4516	PRR3
hsa-miR-4516	LRRC27
hsa-miR-4516	KDM7A
hsa-miR-4516	LNPK
hsa-miR-4516	PRRT1
hsa-miR-4516	OR51E2
hsa-miR-4516	CYRIA
hsa-miR-4516	MAP4
hsa-miR-4516	TRIM8
hsa-miR-4516	MFRP
hsa-miR-4516	EFCAB2
hsa-miR-4516	TMX2
hsa-miR-4516	DOK3
hsa-miR-4516	CD209
hsa-miR-4516	NEK6
hsa-miR-4516	HBS1L
hsa-miR-4516	ZNF566
hsa-miR-4516	GALP
hsa-miR-4516	SCOC
hsa-miR-4516	TPI1
hsa-miR-4516	TMEM121B
hsa-miR-4516	SHOX2
hsa-miR-4516	TWNK
hsa-miR-4516	STAU2
hsa-miR-4516	PTAFR
hsa-miR-4516	ZNF736
hsa-miR-4516	CSRNP3
hsa-miR-4516	RSKR
hsa-miR-4516	ARL1
hsa-miR-4516	PPP2R1B
hsa-miR-4516	SLC34A2
hsa-miR-4516	GYG2
hsa-miR-4516	VAMP4
hsa-miR-4516	CORO2B
hsa-miR-4516	RASAL2
hsa-miR-4516	KCNB1
hsa-miR-4516	MECP2
hsa-miR-4516	SNU13
hsa-miR-4516	APLNR
hsa-miR-4516	GNL1
hsa-miR-4516	HCFC1
hsa-miR-4516	SULT1E1
hsa-miR-4516	RND2
hsa-miR-4516	KRTAP5-9
hsa-miR-4516	SLCO2A1
hsa-miR-4516	DHRS2
hsa-miR-4516	DCAF7
hsa-miR-4516	GLYAT
hsa-miR-4516	IPP
hsa-miR-4516	NAB2
hsa-miR-4516	STK10
hsa-miR-4516	ST8SIA2
hsa-miR-4516	ARID1A
hsa-miR-4516	NEBL
hsa-miR-4516	PROCR
hsa-miR-4516	CLTCL1
hsa-miR-4516	CEP250
hsa-miR-4516	PRAF2
hsa-miR-4516	ABL1
hsa-miR-4516	PADI2
hsa-miR-4516	LMOD1
hsa-miR-4516	AGO1
hsa-miR-4516	TRAM2
hsa-miR-4516	KIF4A
hsa-miR-4516	BLOC1S6
hsa-miR-4516	MYRF
hsa-miR-4516	YPEL1
hsa-miR-4516	PADI1
hsa-miR-4516	DIO2
hsa-miR-4516	VAMP1
hsa-miR-4516	FMO2
hsa-miR-4516	ARF3
hsa-miR-4516	RHOG
hsa-miR-4516	DLST
hsa-miR-4516	GYPE
hsa-miR-4516	KCNA6
hsa-miR-4516	KCNJ6
hsa-miR-4516	KIF3C
hsa-miR-4516	KPNA4
hsa-miR-4516	KRT4
hsa-miR-4516	LMX1B
hsa-miR-4516	LRP4
hsa-miR-4516	NFYA
hsa-miR-4516	NOVA2
hsa-miR-4516	OAS2
hsa-miR-4516	PCDHGC3
hsa-miR-4516	PLAGL2
hsa-miR-4516	SEPTIN5
hsa-miR-4516	PRELP
hsa-miR-4516	PTPRJ
hsa-miR-4516	RAP1A
hsa-miR-4516	REL
hsa-miR-4516	CCL22
hsa-miR-4516	SLIT1
hsa-miR-4516	SP1
hsa-miR-4516	TNNI1
hsa-miR-4516	WNT8B
hsa-miR-4516	ZNF264
hsa-miR-4516	PAX8
hsa-miR-4516	SPOP
hsa-miR-4516	PCDHGA12
hsa-miR-4516	DLK1
hsa-miR-4516	SLC7A6
hsa-miR-4516	ARRB1
hsa-miR-4516	DUSP3
hsa-miR-4516	EIF4EBP2
hsa-miR-4516	SYT7
hsa-miR-4516	RAB11B
hsa-miR-4516	S1PR2
hsa-miR-4516	MED17
hsa-miR-4516	DDX6
hsa-miR-4516	EGR3
hsa-miR-4516	MMP2
hsa-miR-4516	SLC23A2
hsa-miR-4516	APOBEC4
hsa-miR-4516	CLEC12B
hsa-miR-4516	MS4A10
hsa-miR-4516	CD164L2
hsa-miR-4516	TMEM215
hsa-miR-4516	PRR27
hsa-miR-4516	WIPF2
hsa-miR-4516	AFF1
hsa-miR-4516	ITGB7
hsa-miR-4516	SLC35A3
hsa-miR-4516	PAFAH2
hsa-miR-4516	SEPTIN6
hsa-miR-4516	MYO3B
hsa-miR-4516	CD28
hsa-miR-4516	SLC39A11
hsa-miR-4516	CAMK1G
hsa-miR-4516	SLIT2
hsa-miR-4516	SLC6A4
hsa-miR-4516	LYPD1
hsa-miR-4516	UBXN2B
hsa-miR-4516	DENND11
hsa-miR-4516	FBXO46
hsa-miR-4516	C1orf116
hsa-miR-4516	ZNF655
hsa-miR-4516	C5orf49
hsa-miR-4516	KNCN
hsa-miR-4516	ARMS2
hsa-miR-4516	PAQR5
hsa-miR-4516	ACVR1C
hsa-miR-4516	LYN
hsa-miR-4516	ZSCAN30
hsa-miR-4516	TTC22
hsa-miR-4516	SERPINA1
hsa-miR-4516	AP1G1
hsa-miR-4516	PAK1
hsa-miR-4516	ZBTB4
hsa-miR-4516	LRRC15
hsa-miR-4516	BORCS7
hsa-miR-4516	IFFO2
hsa-miR-4516	RPS24
hsa-miR-4516	HNRNPU
hsa-miR-4516	HCAR1
hsa-miR-4516	SLC35B4
hsa-miR-4516	PLAT
hsa-miR-4516	NKD1
hsa-miR-4516	SMDT1
hsa-miR-4516	FAM78A
hsa-miR-4516	TMEM259
hsa-miR-4516	VPS26B
hsa-miR-4516	GBP4
hsa-miR-4516	ZFP91
hsa-miR-4516	SOGA1
hsa-miR-4516	MUCL3
hsa-miR-4516	ASB11
hsa-miR-4516	GRIN3A
hsa-miR-4516	NETO1
hsa-miR-4516	TGIF2LY
hsa-miR-4516	HSPB6
hsa-miR-4516	RIBC1
hsa-miR-4516	ARRDC1
hsa-miR-4516	HGSNAT
hsa-miR-4516	AMER1
hsa-miR-4516	RXRA
hsa-miR-4516	COL8A2
hsa-miR-4516	BAZ2A
hsa-miR-4516	RPRD1A
hsa-miR-4516	ARMC7
hsa-miR-4516	CPEB4
hsa-miR-4516	F9
hsa-miR-4516	ZFP1
hsa-miR-4516	TBC1D7
hsa-miR-4516	LSAMP
hsa-miR-4516	CSNK1G1
hsa-miR-4516	SERPING1
hsa-miR-4516	SHOX
hsa-miR-4516	ATRX
hsa-miR-4516	RHO
hsa-miR-4516	CD53
hsa-miR-4516	ITGAX
hsa-miR-4516	OPRM1
hsa-miR-4516	PTGFR
hsa-miR-4516	RNASEK
hsa-miR-4516	CLVS2
hsa-miR-4516	GRAMD2A
hsa-miR-4516	KRTAP5-10
hsa-miR-4516	SCGB2B2
hsa-miR-4516	MCUR1
hsa-miR-4516	CYFIP2
hsa-miR-4516	ZNF384
hsa-miR-4516	SCN3B
hsa-miR-451a	VAPA
hsa-miR-451a	CAV1
hsa-miR-5100	TRNT1
hsa-miR-5100	COBL
hsa-miR-5100	TRMT9B
hsa-miR-5100	SMPD4
hsa-miR-5100	KCNB1
hsa-miR-5100	ZFAND5
hsa-miR-5100	LUC7L
hsa-miR-5100	ARHGAP36
hsa-miR-5100	CMC1
hsa-miR-5100	RIMS2
hsa-miR-5100	ZBTB20
hsa-miR-5100	VEZT
hsa-miR-5100	STK4
hsa-miR-5100	ARHGEF9
hsa-miR-5100	ENOSF1
hsa-miR-5100	CEACAM4
hsa-miR-5100	AZIN1
hsa-miR-5100	LRBA
hsa-miR-5100	KCNN3
hsa-miR-5100	SHANK2
hsa-miR-5100	ZC3H12C
hsa-miR-5100	ARL17A
hsa-miR-5100	NPEPPS
hsa-miR-5100	PLEKHA1
hsa-miR-5100	ENAH
hsa-miR-5100	LYSMD3
hsa-miR-5100	MTSS1
hsa-miR-5100	ITPK1
hsa-miR-5100	SLFN13
hsa-miR-5100	PMP22
hsa-miR-5100	REEP1
hsa-miR-5100	ANKRD44
hsa-miR-5100	PTGR2
hsa-miR-5100	SCUBE3
hsa-miR-5100	FAM216B
hsa-miR-5100	IKZF3
hsa-miR-5100	METAP1D
hsa-miR-5100	ZBTB44
hsa-miR-5100	MBNL2
hsa-miR-5100	RTL4
hsa-miR-5100	TMEM251
hsa-miR-5100	CPSF2
hsa-miR-5100	ADD2
hsa-miR-5100	RAB20
hsa-miR-5100	ENY2
hsa-miR-5100	CDIP1
hsa-miR-5100	PRLR
hsa-miR-5100	POU2F2
hsa-miR-5100	ZNF322
hsa-miR-5100	CHST9
hsa-miR-5100	G6PC1
hsa-miR-5100	CEACAM3
hsa-miR-5100	DNM1L
hsa-miR-5100	MDM4
hsa-miR-5100	EYA3
hsa-miR-5100	OPRM1
hsa-miR-5100	CAB39L
hsa-miR-5100	ADAP2
hsa-miR-5100	TRMT13
hsa-miR-5100	MTFR1L
hsa-miR-5100	GPCPD1
hsa-miR-5100	NUFIP2
hsa-miR-5100	CERK
hsa-miR-5100	LIN28A
hsa-miR-5100	PCDH11X
hsa-miR-5100	PDHA1
hsa-miR-5100	BCAT1
hsa-miR-5100	UFD1
hsa-miR-5100	STAG1
hsa-miR-5100	MAP1B
hsa-miR-5100	GNAI3
hsa-miR-5100	TTC33
hsa-miR-5100	CTNNA3
hsa-miR-5100	SACM1L
hsa-miR-5100	KPNA3
hsa-miR-5100	LIFR
hsa-miR-5100	MAX
hsa-miR-5100	NOVA2
hsa-miR-5100	STC2
hsa-miR-5100	SLC1A1
hsa-miR-5100	GOSR2
hsa-miR-5100	KIAA1549L
hsa-miR-5100	LRRC28
hsa-miR-5100	C2orf88
hsa-miR-5100	U2SURP
hsa-miR-5100	SAMD12
hsa-miR-5100	PLIN2
hsa-miR-5100	AHCYL2
hsa-miR-5100	MIEN1
hsa-miR-5100	KCNE4
hsa-miR-5100	RUFY3
hsa-miR-5100	GPATCH2
hsa-miR-5100	STS
hsa-miR-5100	FAM168B
hsa-miR-5100	NQO1
hsa-miR-5100	BRWD1
hsa-miR-5100	GOLGA7B
hsa-miR-5100	DCTD
hsa-miR-5100	FAM227A
hsa-miR-5100	KCNK2
hsa-miR-6089	RAD9B
hsa-miR-6089	SIN3A
hsa-miR-6089	BDH1
hsa-miR-6089	SLC36A2
hsa-miR-6089	PLCXD1
hsa-miR-6089	SNX27
hsa-miR-6089	PLEKHG2
hsa-miR-6089	ZNF713
hsa-miR-6089	MDM2
hsa-miR-6089	TMEM170A
hsa-miR-6089	MTHFR
hsa-miR-6089	TMEM120B
hsa-miR-6089	JAK3
hsa-miR-6089	RANGAP1
hsa-miR-6089	DAND5
hsa-miR-6089	NATD1
hsa-miR-6089	TAPBP
hsa-miR-6089	ZFP42
hsa-miR-6089	SPC24
hsa-miR-6089	LPP
hsa-miR-6089	ARNTL2
hsa-miR-6089	TFCP2L1
hsa-miR-6089	UBE2D4
hsa-miR-6089	RHD
hsa-miR-6089	COX16
hsa-miR-6089	TOR4A
hsa-miR-6089	TOR1AIP2
hsa-miR-6089	CFLAR
hsa-miR-6089	ARHGAP45
hsa-miR-6089	SMARCA2
hsa-miR-6089	MYNN
hsa-miR-6089	MAVS
hsa-miR-6089	APOL2
hsa-miR-6089	IGF2BP1
hsa-miR-6089	RAB36
hsa-miR-6089	PAK2
hsa-miR-6089	RAB5B
hsa-miR-6089	TNNI1
hsa-miR-6089	ARHGEF7
hsa-miR-6089	ARRB1
hsa-miR-6089	S1PR2
hsa-miR-6089	UAP1L1
hsa-miR-6089	SLC25A34
hsa-miR-6089	LRRC25
hsa-miR-6089	SPATA5
hsa-miR-6089	TAF8
hsa-miR-6089	ADGRA2
hsa-miR-6089	DTD2
hsa-miR-6089	ANKRD22
hsa-miR-6089	METTL8
hsa-miR-6089	REEP3
hsa-miR-6089	SHISA2
hsa-miR-6090	DDX6
hsa-miR-6090	HOXC6
hsa-miR-6090	VPS36
hsa-miR-6090	INKA2
hsa-miR-6090	PLEKHM3
hsa-miR-6090	FBXL22
hsa-miR-6090	TBL1XR1
hsa-miR-6090	STARD13
hsa-miR-6090	WWP2
hsa-miR-6090	H2AZ2
hsa-miR-6090	TFDP2
hsa-miR-6090	KIAA0513
hsa-miR-6090	PRDM2
hsa-miR-6090	ATPAF1
hsa-miR-6090	TNRC6B
hsa-miR-6090	ZCCHC17
hsa-miR-6090	PIPOX
hsa-miR-6090	TMEM104
hsa-miR-6090	CLPB
hsa-miR-6090	CDSN
hsa-miR-6090	MYRIP
hsa-miR-6090	MBNL3
hsa-miR-6090	ACP2
hsa-miR-6090	HMGA1
hsa-miR-6090	RAC2
hsa-miR-6090	SMCR8
hsa-miR-6090	CDK19
hsa-miR-6090	IL1B
hsa-miR-6090	ITGA11
hsa-miR-638	SPECC1L
hsa-miR-638	KLF7
hsa-miR-638	PGK1
hsa-miR-6869-5p	HNMT
hsa-miR-6869-5p	CHST9
hsa-miR-6869-5p	RRAS2
hsa-miR-6869-5p	FGFR1
hsa-miR-6869-5p	PPP2CA
hsa-miR-6869-5p	CTBP2
hsa-miR-6869-5p	APTX
hsa-miR-6869-5p	NEDD4L
hsa-miR-6869-5p	KIAA0040
hsa-miR-6869-5p	ZMYM3
hsa-miR-6869-5p	CYP4F3
hsa-miR-6869-5p	CDC42SE2
hsa-miR-6869-5p	DYNC1I2
hsa-miR-6869-5p	KIAA0825
hsa-miR-6869-5p	SYNPO2
hsa-miR-6869-5p	IPCEF1
hsa-miR-6869-5p	CHMP5
hsa-miR-6869-5p	SAMD9
hsa-miR-6869-5p	POU2F1
hsa-miR-6869-5p	DCTN5
hsa-miR-6869-5p	WDR20
hsa-miR-6869-5p	KLHL7
hsa-miR-6869-5p	SMIM8
hsa-miR-6869-5p	SHROOM4
hsa-miR-6869-5p	NREP
hsa-miR-6869-5p	PPP1R9A
hsa-miR-6869-5p	SEC22B
hsa-miR-6869-5p	KLF12
hsa-miR-6869-5p	CENPC
hsa-miR-6869-5p	TRDMT1
hsa-miR-6869-5p	RSAD2
hsa-miR-6869-5p	DNAI7
hsa-miR-6869-5p	PNMA8A
hsa-miR-6869-5p	RNF24
hsa-miR-6869-5p	ENAM
hsa-miR-6869-5p	PHF6
hsa-miR-6869-5p	HMGB1
hsa-miR-6869-5p	BNIP2
hsa-miR-6869-5p	PDLIM5
hsa-miR-6869-5p	ADAL
hsa-miR-6869-5p	STEAP2
hsa-miR-6869-5p	GEMIN8
hsa-miR-7975	TSC1
hsa-miR-7975	PLRG1
hsa-miR-7975	KIDINS220
hsa-miR-7975	SLC12A6
hsa-miR-7975	FNDC3B
hsa-miR-7975	PIGN
hsa-miR-7975	HDAC9
hsa-miR-7975	MAP4K4
hsa-miR-7975	DGKI
hsa-miR-7975	NDFIP2
hsa-miR-7975	PHACTR2
hsa-miR-7975	EPC2
hsa-miR-7975	TSR1
hsa-miR-7975	KLF9
hsa-miR-7975	PICALM
hsa-miR-7975	RNF214
hsa-miR-7975	NAPB
hsa-miR-7975	DTX3
hsa-miR-7975	CTBP2
hsa-miR-7975	ASCC3
hsa-miR-7975	GREM2
hsa-miR-7975	NUCKS1
hsa-miR-7975	C5orf63
hsa-miR-7975	RNF166
hsa-miR-7975	SLC6A11
hsa-miR-7975	SLC6A6
hsa-miR-7975	SPATA31D3
hsa-miR-7975	ZNF629
hsa-miR-7975	ACCS
hsa-miR-7975	CCNE2
hsa-miR-7975	DYNLL2
hsa-miR-7977	SLC43A2
hsa-miR-7977	IL6R
hsa-miR-7977	NF2
hsa-miR-7977	PLCG1
hsa-miR-7977	RAP1GAP2
hsa-miR-7977	ZFYVE21
hsa-miR-7977	SCIMP
hsa-miR-7977	ZNF69
hsa-miR-7977	PPM1F
hsa-miR-7977	GALNT16
hsa-miR-7977	RBP1
hsa-miR-7977	ZDHHC18
hsa-miR-7977	AKAP4
hsa-miR-7977	MTDH
hsa-miR-7977	SOAT1
hsa-miR-7977	ALG9
hsa-miR-7977	PLAC8
hsa-miR-7977	RAMAC
hsa-miR-7977	ITPRIPL2
hsa-miR-7977	RWDD2A
hsa-miR-7977	HAUS5
hsa-miR-7977	SDCBP
hsa-miR-7977	SRGAP1
hsa-miR-7977	RPH3A
hsa-miR-7977	ZBTB20
hsa-miR-7977	ARHGAP26
hsa-miR-7977	GRB10
hsa-miR-7977	PBX1
hsa-miR-7977	B3GALT5
hsa-miR-7977	NPR3
hsa-miR-7977	DNAJB6
hsa-miR-7977	MXRA7
hsa-miR-7977	ATP2B2
hsa-miR-7977	TPM3
hsa-miR-7977	MPRIP
hsa-miR-7977	NKX6-3
hsa-miR-7977	OTUD4
hsa-miR-7977	SRGAP2B
hsa-miR-7977	ATF7
hsa-miR-7977	ZNF713
hsa-miR-7977	SOX6
hsa-miR-7977	DCX
hsa-miR-7977	NFIB
hsa-miR-7977	FUT6
hsa-miR-7977	SRL
hsa-miR-7977	GINS1
hsa-miR-7977	TBC1D22A
hsa-miR-7977	NAT9
hsa-miR-7977	UVSSA
hsa-miR-7977	GNG4
hsa-miR-7977	SNTG1
hsa-miR-7977	POLL
hsa-miR-7977	ELAPOR1
hsa-miR-7977	CELF1
hsa-miR-7977	SLC4A8
hsa-miR-7977	SNX27
hsa-miR-7977	IL16
hsa-miR-7977	BCL2
hsa-miR-7977	ZNF793
hsa-miR-7977	RNF24
hsa-miR-7977	LONRF2
hsa-miR-7977	SH3BP5
hsa-miR-7977	TSPAN5
hsa-miR-7977	ZSCAN29
hsa-miR-7977	PPM1K
hsa-miR-7977	SLC24A4
hsa-miR-7977	RASSF2
hsa-miR-7977	ANKRD52
hsa-miR-7977	BLOC1S2
hsa-miR-7977	UBR1
hsa-miR-7977	HNF4A
hsa-miR-7977	TUB
hsa-miR-7977	BCL6B
hsa-miR-7977	SNX20
hsa-miR-7977	IKZF3
hsa-miR-7977	UBE2I
hsa-miR-7977	SLC52A3
hsa-miR-7977	MAP3K2
hsa-miR-7977	HP1BP3
hsa-miR-7977	TFDP2
hsa-miR-7977	PIK3C2B
hsa-miR-7977	IFNAR1
hsa-miR-7977	STAT2
hsa-miR-7977	KIT
hsa-miR-7977	SPECC1
hsa-miR-7977	KIAA1671
hsa-miR-7977	GRAMD1B
hsa-miR-7977	ADCY6
hsa-miR-7977	CRTAP
hsa-miR-7977	SH3PXD2A
hsa-miR-7977	ARNTL2
hsa-miR-7977	PALD1
hsa-miR-7977	EHD2
hsa-miR-7977	ULK2
hsa-miR-7977	CEP104
hsa-miR-7977	SUSD6
hsa-miR-7977	KLHL21
hsa-miR-7977	KHDC4
hsa-miR-7977	BAHD1
hsa-miR-7977	SV2C
hsa-miR-7977	PRUNE2
hsa-miR-7977	FCF1
hsa-miR-7977	A4GNT
hsa-miR-7977	VGLL3
hsa-miR-7977	TRPM6
hsa-miR-7977	WDR55
hsa-miR-7977	PGPEP1
hsa-miR-7977	HIF1AN
hsa-miR-7977	FAM174C
hsa-miR-7977	VRTN
hsa-miR-7977	SLC24A2
hsa-miR-7977	CCDC107
hsa-miR-7977	DPYSL3
hsa-miR-7977	TGIF2
hsa-miR-7977	ADCYAP1R1
hsa-miR-7977	CD44
hsa-miR-7977	SRP19
hsa-miR-7977	ZNF587
hsa-miR-7977	CACNA1E
hsa-miR-7977	RAB11A
hsa-miR-7977	IL31RA
hsa-miR-7977	ZNF410
hsa-miR-7977	DHDDS
hsa-miR-7977	MARVELD2
hsa-miR-7977	PTBP3
hsa-miR-7977	CLOCK
hsa-miR-7977	PROX1
hsa-miR-7977	SLIT3
hsa-miR-7977	TP53
hsa-miR-7977	ZNF3
hsa-miR-7977	MOBP
hsa-miR-7977	MDM2
hsa-miR-7977	COL26A1
hsa-miR-7977	BTD
hsa-miR-7977	C2
hsa-miR-7977	PFKFB3
hsa-miR-7977	VOPP1
hsa-miR-7977	UTP15
hsa-miR-7977	CIITA
hsa-miR-7977	CWH43
hsa-miR-7977	FDFT1
hsa-miR-7977	CECR2
hsa-miR-7977	ENTPD7
hsa-miR-7977	C12orf4
hsa-miR-7977	PAIP2B
hsa-miR-7977	TWSG1
hsa-miR-7977	C3orf14
hsa-miR-7977	PPM1H
hsa-miR-7977	MAVS
hsa-miR-7977	FAM234B
hsa-miR-7977	ZNF317
hsa-miR-7977	WIZ
hsa-miR-7977	HRH4
hsa-miR-7977	TEAD1
hsa-miR-7977	CLSPN
hsa-miR-7977	ABCG5
hsa-miR-7977	NSD1
hsa-miR-7977	HIPK2
hsa-miR-7977	ZNF557
hsa-miR-7977	SH3TC2
hsa-miR-7977	ZC2HC1C
hsa-miR-7977	NOL9
hsa-miR-7977	COLGALT1
hsa-miR-7977	CLMN
hsa-miR-7977	MFSD13A
hsa-miR-7977	PRR5L
hsa-miR-7977	OPA3
hsa-miR-7977	RAB11FIP1
hsa-miR-7977	WNT3
hsa-miR-7977	SLC2A10
hsa-miR-7977	AIF1L
hsa-miR-7977	NEURL1B
hsa-miR-7977	EFCAB2
hsa-miR-7977	NHSL1
hsa-miR-7977	MIEF2
hsa-miR-7977	IGF2BP1
hsa-miR-7977	ENTPD1
hsa-miR-7977	TMEM212
hsa-miR-7977	ANKRD33B
hsa-miR-7977	SMIM12
hsa-miR-7977	HPSE2
hsa-miR-7977	DLG3
hsa-miR-7977	HPSE
hsa-miR-7977	ZNF736
hsa-miR-7977	CYB5R3
hsa-miR-7977	CSRNP3
hsa-miR-7977	PHKG2
hsa-miR-7977	LMX1B
hsa-miR-7977	GNE
hsa-miR-7977	RPH3AL
hsa-miR-7977	BAG5
hsa-miR-7977	SEL1L
hsa-miR-7977	GFER
hsa-miR-7977	HSPA1B
hsa-miR-7977	PRKCE
hsa-miR-7977	RND2
hsa-miR-7977	GNPDA1
hsa-miR-7977	CTDSP2
hsa-miR-7977	POLR3A
hsa-miR-7977	DDX42
hsa-miR-7977	PRDM2
hsa-miR-7977	LETM1
hsa-miR-7977	MAPK8IP2
hsa-miR-7977	MCTS1
hsa-miR-7977	NDST1
hsa-miR-7977	EZH1
hsa-miR-7977	GATA4
hsa-miR-7977	KDR
hsa-miR-7977	KIF3C
hsa-miR-7977	LRPAP1
hsa-miR-7977	NTRK1
hsa-miR-7977	MAPK13
hsa-miR-7977	CCL22
hsa-miR-7977	SHOX2
hsa-miR-7977	SNX1
hsa-miR-7977	SP1
hsa-miR-7977	TIMP2
hsa-miR-7977	VLDLR
hsa-miR-7977	CDK5R2
hsa-miR-7977	CMKLR1
hsa-miR-7977	FDX1
hsa-miR-7977	S1PR2
hsa-miR-7977	ASH2L
hsa-miR-7977	GPR37L1
hsa-miR-7977	DEF8
hsa-miR-7977	SORCS2
hsa-miR-7977	PLA2G4E
hsa-miR-7977	TRAPPC2
hsa-miR-7977	TDRKH
hsa-miR-7977	NSL1
hsa-miR-7977	SNX21
hsa-miR-7977	ASAH2B
hsa-miR-7977	TENM3
hsa-miR-7977	MCC
hsa-miR-7977	ECE1
hsa-miR-7977	ENG
hsa-miR-7977	SAA2
hsa-miR-7977	THRB
hsa-miR-7977	SYNPO2
hsa-miR-7977	CYB561D1
hsa-miR-7977	ERG
hsa-miR-7977	ATXN1L
hsa-miR-7977	TMEM169
hsa-miR-7977	PDK3
hsa-miR-7977	CACNG8
hsa-miR-7977	C1QTNF6
hsa-miR-7977	SYT15
hsa-miR-7977	YIPF4
hsa-miR-7977	ZNF658
hsa-miR-7977	PLEKHG4B
hsa-miR-7977	ZNF582
hsa-miR-7977	NFAM1
hsa-miR-7977	SLC5A8
hsa-miR-7977	COL8A2
hsa-miR-7977	DTX4
hsa-miR-7977	ZYG11A
hsa-miR-7977	CFLAR
hsa-miR-7977	SLC35F5
hsa-miR-7977	ARSB
hsa-miR-7977	INSR
hsa-miR-7977	JAG1
hsa-miR-7977	CRX
hsa-miR-7977	NOS1
hsa-miR-7977	ADH1A
hsa-miR-7977	OPRM1
hsa-miR-7977	RPL22
hsa-miR-7977	ALAD
hsa-miR-7977	APOBEC3F
hsa-miR-7977	SHISA2
hsa-miR-7977	KIAA0930
hsa-miR-7977	LRRC38
hsa-miR-7977	IBA57
hsa-miR-7977	TECRL
hsa-miR-7977	AFMID
hsa-miR-7977	OLA1
hsa-miR-7977	C3orf70
hsa-miR-7977	PLEKHG1
hsa-miR-7977	RPS29
hsa-miR-7977	MICOS10
hsa-miR-7977	FAM102A
hsa-miR-8069	PPP2R5E
hsa-miR-8069	ZNF546
hsa-miR-8069	GABRE
hsa-miR-8069	PFN2
hsa-miR-8069	ITGA8
hsa-miR-8069	TBRG1
hsa-miR-8069	SEPTIN6
hsa-miR-8069	SOD2
hsa-miR-8069	SLC8A1
hsa-miR-8069	TMEM273
hsa-miR-8069	POU2F1
hsa-miR-8069	CNTNAP5
hsa-miR-8069	TMEM135
hsa-miR-8069	TRIM5
hsa-miR-8069	ASPH
hsa-miR-8069	MBNL3
hsa-miR-8069	STRBP
hsa-miR-8069	INTS6
hsa-miR-8069	CCSAP
hsa-miR-8069	GRSF1
hsa-miR-8069	SGMS2
hsa-miR-8069	C1orf52
hsa-miR-8069	TMEM217
hsa-miR-8069	LRP2BP
hsa-miR-8069	STXBP6
hsa-miR-8069	SUSD6
hsa-miR-8069	EPM2AIP1
hsa-miR-8069	CLEC2D
hsa-miR-8069	ZNF559
hsa-miR-8069	IL31RA
hsa-miR-8069	IL5RA
hsa-miR-8069	PTPRC
hsa-miR-8069	CTCFL
hsa-miR-8069	DYDC2
hsa-miR-8069	ZNF468
hsa-miR-8069	LRRC31
hsa-miR-8069	GLS2
hsa-miR-8069	ANTXR2
hsa-miR-8069	KIF6
hsa-miR-8069	ZNF302
hsa-miR-8069	SEPTIN3
hsa-miR-8069	ADCY1
hsa-miR-8069	SELENOK
hsa-miR-8069	CRLF2
hsa-miR-8069	ZNF436
hsa-miR-8069	ATXN3
hsa-miR-8069	C16orf82
hsa-miR-8069	ENTPD1
hsa-miR-8069	PCDH11X
hsa-miR-8069	NSF
hsa-miR-8069	ABITRAM
hsa-miR-8069	FHIP1A
hsa-miR-8069	RSBN1
hsa-miR-8069	TACR1
hsa-miR-8069	PDE11A
hsa-miR-8069	PAK1
hsa-miR-8069	CCDC152
hsa-miR-8069	ZDHHC3
hsa-miR-8069	ZNF333
hsa-miR-8069	ZNF33B
hsa-miR-8069	ZNF24
hsa-miR-8069	PTGIS
hsa-miR-8069	ZNF813
hsa-miR-8069	ZNF780B
hsa-miR-8069	UACA
hsa-miR-8069	ACBD7
